# Supplementary material for: Contrasting evolutionary patterns of spore coat proteins in two Bacillus species groups are linked to a difference in cellular structure
Source: BMC Evol Biol. 2013 Nov 27;13:261. doi: 10.1186/1471-2148-13-261 (PMC4219348; doi:10.1186/1471-2148-13-261)
Supplement: Additional file 2 — The list of spore coat protein genes and their orthologs. [file 1471-2148-13-261-S2.xlsx]

## Sheet: Sheet1
Qin and Driks, 2013
Sequences of these genes and proteins can be downloaded from hhttps://github.com/hongqin/BacillusSporeCoat
			Orthologous hits (including unresolved multiple hits)														Protein information
			Each ortholog group is arranged by in a row.
CoatGene	CoatID		Bsu	Bmo	Bam	Bli	Bpu	Ban	Bce	Bce87	Bce3L	Bth	Bwe	Bcl	Bha		Gene	ID	tigrID	CoatLocation	ProteinLength	xnuFraction	disorderFraction	ConsistentWithInterpro
CotF	BG10012		BG10012 BG11595 BG13779 BG13780	Bmo3201	RBAM_005880 RBAM_009440 RBAM_037610	NT03BL2052 NT03BL4618	BPUM_0868	BA_3121	NA	NA	BCE33L2830	NT02BT3082	NA	NA	BH3888		CotF	BG10012	Bsu4050		160	0.09	0	Yes
YybI	BG10022		BG10022	NA	NA	NA	NA	NA	NA	NA	NA	NA	NA	NA	NA		YybI	BG10022	Bsu4060	InnerCoat	262	0.14	0	Yes
YabG	BG10106		BG10106	Bmo2616	RBAM_000520	NT03BL0059	BPUM_0027	BA_0040	BC_0047	BCE_0040	BCE33L0038	NT02BT0050	BcerKBAB4_0037	NT03BC0085	BH0058		YabG	BG10106	Bsu0043		290	0.05	0	Yes
SpoIVA	BG10275		BG10275	Bmo2839	RBAM_020960	NT03BL2566	BPUM_2011	BA_1530	BC_1509	BCE_1636	BCE33L1391	NT02BT1543	BcerKBAB4_1433	NT03BC2159	BH1645		SpoIVA	BG10275	Bsu2279	InnerLine	492	0.03	0	Yes
SpoVID	BG10346		BG10346	NA	RBAM_025170	NT03BL3125	BPUM_2452	BA_4692	BC_4467	BCE_4551	BCE33L4204	NT02BT4452	BcerKBAB4_4305	NT03BC2990	BH3042		SpoVID	BG10346	Bsu2807	InnerCoat	575	0.24	0.205217	Yes
YsxE	BG10347		BG10347	Bmo2699	RBAM_025160	NT03BL3124	BPUM_2451	BA_4691	BC_4466	BCE_4550	BCE33L4203	NT02BT4451	BcerKBAB4_4304	NT03BC2987	BH3040		YsxE	BG10347	Bsu2806	InnerCoat	341	0	0	Yes
CotA	BG10490		BG10490	Bmo15	RBAM_006700	NT03BL0713	BPUM_0542	BA_1902	BC_1830	BCE_A0212	NA	NT02BT1906	BcerKBAB4_1765	NA	BH2082		CotA	BG10490	Bsu0630	OuterCoat	513	0	0	Yes
CotB	BG10491		BG10491	NA	RBAM_033200 RBAM_033210	NA	NA	BA_0357	BC_0390	NA	NA	NT02BT0408	BcerKBAB4_0335	NA	NA		CotB	BG10491	Bsu3603	OuterLine	380	0.29	0.347368	No
CotC	BG10492		BG10492	Bmo2091	NA	NT03BL2492	NA	NA	NA	NA	NA	NA	NA	NA	NA		CotC	BG10492	Bsu1771	OuterCoat	118	0.09	0	No
CotD	BG10493		BG10493	Bmo2896	RBAM_020350	NT03BL2496	NA	BA_1581	BC_1560	BCE_1687	BCE33L1438	NT02BT1591	BcerKBAB4_1481	NT03BC3633	BH1767		CotD	BG10493	Bsu2220	InnerCoat	75	0	0	Yes
CotE	BG10494		BG10494	Bmo3297	RBAM_016870	NT03BL2026	BPUM_1607	BA_3906	BC_3770	BCE_3804	BCE33L3529	NT02BT3754	BcerKBAB4_3541	NT03BC2506	BH2370		CotE	BG10494	Bsu1704	MiddleLine	181	0.1	0.0331492	No
CotT(YabG)	BG10495		BG10495	NA	NA	NA	NA	NA	NA	NA	NA	NA	NA	NA	NA		CotT(YabG)	BG10495	Bsu1210	InnerCoat	107	0.38	0	Yes
CotV	BG10496		BG10496	Bmo2056	RBAM_011790	NT03BL1349	BPUM_1108	NA	NA	NA	NA	NA	NA	NA	NA		CotV	BG10496	Bsu1179		128	0	0	No
CotW	BG10497		BG10497	Bmo2055	RBAM_011780	NT03BL1348	BPUM_1107	NA	BC_2873	BCE_2908	BCE33L2604	NA	NA	NT03BC2860	BH2191		CotW	BG10497	Bsu1178	OuterCoat	105	0.38	0.152381	No
CotY	BG10498		BG10498	NA	RBAM_011760	NT03BL1345	BPUM_1105	BA_1234	BC_1222	NA	BCE33L1119	NT02BT1268	BcerKBAB4_1132	NA	NA		CotY	BG10498	Bsu1176	OuterCoat	162	0	0.148148	Yes
CotZ	BG10499		BG10499	NA	RBAM_011750	NT03BL1343	BPUM_1103	BA_1238	BC_1218	BCE_1345	BCE33L1115	NT02BT1272	BcerKBAB4_1128	NA	NA		CotZ	BG10499	Bsu1175	OuterCoat	148	0	0	Yes
CotX	BG10500		BG10500	Bmo2054	RBAM_011770	NT03BL1346	BPUM_1106	NA	BC_2874	BCE_2907	BCE33L2603	NA	NA	NT03BC2859	BH2192		CotX	BG10500	Bsu1177	OuterCoat	172	0.4	0	No
YwdL (GerQ)	BG10608		BG10608	NA	RBAM_035170	NT03BL4247	BPUM_3438	BA_5641	BC_5391	BCE_5520	BCE33L5089	NT02BT5378	BcerKBAB4_5184	NT03BC4431	BH3827		YwdL (GerQ)	BG10608	Bsu3788	OuterCoat	181	0.17	0	Yes
SpoVM	BG10776		BG10776	NA	RBAM_015640	NA	BPUM_1480	NA	NA	NA	NA	NA	NA	NA	BH2501		SpoVM	BG10776	Bsu1582		26	0	0	Yes
Tgl	BG10946		BG10946	Bmo66	RBAM_028330	NT03BL3496	BPUM_2792	BA_4173	BC_3963	NA	BCE33L3723	NT02BT3948	BcerKBAB4_3789	NT03BC2509	BH3970		Tgl	BG10946	Bsu3122	OuterCoat	245	0	0	No
CotG	BG11017		BG11017	NA	RBAM_033230	NT03BL1236	NA	NA	NA	NA	NA	NA	NA	NA	NA		CotG	BG11017	Bsu3605	OuterCoat	195	0	0.651282	No
CwlJ	BG11172		BG11172	NA	RBAM_002920	NT03BL0347	BPUM_0256	BA_5640	BC_5390	BCE_5519	BCE33L5088	NT02BT5377	BcerKBAB4_5183	NT03BC4429	BH3826		CwlJ	BG11172	Bsu0261	OuterCoat	142	0	0	Yes
YckK	BG11187		BG11187	Bmo1520	RBAM_003780	NT03BL0429	BPUM_0340	BA_0855	BC_0872	BCE_0945	BCE33L0753	NT02BT0896	BcerKBAB4_0759	NA	BH0170		YckK	BG11187	Bsu0362		268	0.11	0	Yes
CgeA	BG11193		BG11193	Bmo2951	RBAM_019620	NA	BPUM_1896	NA	NA	NA	NA	NA	NA	NA	NA		CgeA	BG11193	Bsu1977		133	0	0.0150376	No
CgeB	BG11194		BG11194	Bmo2950	RBAM_019630	NA	BPUM_1897	NA	NA	BCE_3202	BCE33L2891	NT02BT3171	NA	NA	BH2839		CgeB	BG11194	Bsu1978		317	0	0	No
CgeC	BG11195		BG11195	Bmo2952	RBAM_019610	NA	BPUM_1895	NA	NA	NA	NA	NA	NA	NA	NA		CgeC	BG11195	Bsu1976		101	0.23	0.0990099	No
CgeD	BG11196		BG11196	Bmo2953	RBAM_019600	NT03BL0848	BPUM_1894	NA	NA	NA	NA	NA	NA	NA	BH3373		CgeD	BG11196	Bsu1975		426	0	0	Unclear
CgeE	BG11197		BG10027 BG11197	Bmo2955	RBAM_019590	NT03BL2432	NA	BA_2935	BC_2920	NA	NA	NT02BT2067	BcerKBAB4_0497	NT03BC0337	NA		CgeE	BG11197	Bsu1974		259	0	0.034749	Unclear
CotS	BG11380		BG11380	NA	NA	NA	NA	NA	NA	NA	NA	NA	NA	NA	NA		CotS	BG11380	Bsu3085	InnerCoat	351	0	0.02849	Unclear
CotSA	BG11381		BG11381	NA	NA	NA	NA	BA_5012	NA	BCE_4907	BCE33L4513	NA	BcerKBAB4_4589	NA	BH2305		CotSA	BG11381	Bsu3086	InnerCoat	377	0	0.0212202	Yes
YtxO	BG11382		BG11382	NA	NA	NA	NA	NA	NA	NA	NA	NA	NA	NA	NA		YtxO	BG11382	Bsu3084	OuterCoat	143	0.16	0.482517	Unclear
YppG	BG11448		BG11448	NA	RBAM_020400	NT03BL2502	BPUM_1958	BA_1580	BC_1559	BCE_1686	BCE33L1437	NT02BT1590	BcerKBAB4_1480	NT03BC2454	BH2273		YppG	BG11448	Bsu2225	InnerCoat	125	0	0.064	No
YpeP	BG11609		BG11609	Bmo2921	RBAM_020110	NT03BL2472	BPUM_1933	BA_1626	BC_1600	BCE_1717	BCE33L1472	NT02BT1636	BcerKBAB4_1514	NA	BH2282		YpeP	BG11609	Bsu2198		120	0	0	Unclear
YqfT (CotN)	BG11666		BG11666	Bmo1156	RBAM_023430	NT03BL2857	BPUM_2245	BA_4507	BC_4281	BCE_4363	BCE33L4033	NT02BT4279	BcerKBAB4_4136	NT03BC1953	BH1387		YqfT (CotN)	BG11666	Bsu2509	InnerCoat	84	0	0	Yes
CotH	BG11791		BG11791	Bmo514	RBAM_033220	NA	NA	BA_2046	BC_2031	BCE_2115	BCE33L1852	NT02BT2030	BcerKBAB4_1896	NA	NA		CotH	BG11791	Bsu3604	InnerOuterCoat	362	0	0	Yes
CotJA	BG11799		BG11799	NA	RBAM_007240	NT03BL1213	NA	BA_0805	BC_0823	NA	NA	NT02BT0851	BcerKBAB4_0718	NA	NA		CotJA	BG11799	Bsu0689	InnerCoat	82	0	0.195122	Unclear
CotJB	BG11800		BG11800	NA	RBAM_007250	NT03BL1214	NA	BA_0804	BC_0822	BCE_0896	BCE33L0702	NT02BT0850	BcerKBAB4_0717	NA	NA		CotJB	BG11800	Bsu0690		100	0.11	0	Yes
CotJC	BG11801		BG11801	NA	RBAM_007260	NT03BL1215	BPUM_1305	BA_0803	BC_0821	BCE_0895	BCE33L0701	NT02BT0849	BcerKBAB4_0716	NT03BC1364	BH1069		CotJC	BG11801	Bsu0691	InnerCoat	189	0	0	Yes
YhbB	BG11811		BG11811	Bmo1795	RBAM_009200	NT03BL1007	BPUM_0844	BA_0546	BC_0545	BCE_0601	BCE33L0454	NT02BT0566	BcerKBAB4_0461	NT03BC1685	BH1022		YhbB	BG11811	Bsu0892	InnerCoat	311	0	0	No
CotM	BG11822		BG11822	Bmo3184	RBAM_017770	NT03BL2146	NA	BA_3681	BC_3621	BCE_3640	BCE33L3323	NT02BT3609	BcerKBAB4_3307	NT03BC2453	BH2272		CotM	BG11822	Bsu1798	OuterCoat	130	0	0.184615	Unclear
YxeE	BG11881		BG11881	NA	RBAM_036530 RBAM_036540	NT03BL3317	NA	BA_3589	BC_3534	BCE_3549	BCE33L3244	NT02BT3522	BcerKBAB4_3237	NT03BC0453	NA		YxeE	BG11881	Bsu3954	InnerCoat	121	0.28	0	Unclear
CotP	BG12167		BG12167 BG13526	NA	RBAM_007940	NA	BPU1957	BA_2250	BC_2203	BCE_2279	BCE33L2032	NT02BT2207	BcerKBAB4_2073	NT03BL2632	BH0480		CotP	BG12167	Bsu0555		143	0	0	Unclear
YdhD	BG12181		BG12181	Bmo1338	RBAM_013100	NT03BL2053	NA	BA_0385	BC_0429	BCE_0497	BCE33L0359	NT02BT0445	BcerKBAB4_0366	NA	NA		YdhD	BG12181	Bsu0571		439	0	0	Unclear
YgaK	BG12231		BG12231	Bmo726	RBAM_009070	NA	NA	BA_1309	BC_0412	BCE_0479	BCE33L1190	NT02BT1332	BcerKBAB4_0351	NA	NA		YgaK	BG12231	Bsu0879		367	0.04	0.013624	Unclear
YhbA	BG12236		BG12236	Bmo1794	RBAM_009190	NT03BL1006	BPUM_0845	BA_0545	BC_0544	BCE_0600	BCE33L0453	NT02BT0565	BcerKBAB4_0460	NT03BC1682	BH1020		YhbA	BG12236	Bsu0891		435	0.05	0.0689655	Unclear
YknT	BG12251		BG12251	Bmo2321	RBAM_014010	NT03BL1720	BPUM_1322	BA_1663	BC_1630	NA	NA	NT02BT1676	BcerKBAB4_1549	NA	NA		YknT	BG12251	Bsu1427	OuterCoat	321	0	0.046729	No
YsnD	BG12335		BG12335	NA	NA	NA	NA	NA	NA	NA	NA	NA	NA	NA	NA		YsnD	BG12335	Bsu2828	InnerCoat	111	0.23	0	No
YvdO (CotR)	BG12423		BG12423	NA	RBAM_005540	NA	NA	NA	NA	NA	NA	NA	NA	NA	NA		YvdO (CotR)	BG12423	Bsu3450	OuterCoat	320	0	0	Yes
YvdP (CotQ)	BG12424		BG12424	NA	RBAM_005580	NA	NA	NA	NA	NA	NA	NA	BcerKBAB4_1637	NA	NA		YvdP (CotQ)	BG12424	Bsu3449	OuterCoat	447	0	0	Yes
YwqH	BG12512		BG12512	Bmo533	RBAM_033430	NT03BL2347 NT03BL2874 NT03BL4304	BPUM_3545	NA	NA	NA	NA	NA	NA	NA	BH2346		YwqH	BG12512	Bsu3619		140	0	0.0357143	Unclear
YhaX	BG13000		BG13000	Bmo1879	RBAM_010060	NT03BL1125	BPUM_0929	BA_0870	BC_0886	BCE_0960	BCE33L0775	NT02BT0910	BcerKBAB4_0775	NT03BC1743	BH1151		YhaX	BG13000	Bsu0983	InnerCoat	288	0.11	0	Yes
YheC	BG13035		BG13035	Bmo1874	RBAM_010010	NT03BL1121	BPUM_0926	BA_0861	BC_0878	BCE_0951	BCE33L0759	NT02BT0902	BcerKBAB4_0765	NA	BH1147		YheC	BG13035	Bsu0978		363	0.03	0.030303	Unclear
YheD	BG13036		BG13036	Bmo1873	RBAM_010000	NT03BL1120	BPUM_0925	BA_0860	BC_0877	BCE_0950	BCE33L0758	NT02BT0901	BcerKBAB4_0764	NA	BH1146		YheD	BG13036	Bsu0977	InnerCoat	453	0	0	Yes
YhjR	BG13084		BG13084	Bmo1951	RBAM_010770	NT03BL1221 NT03BL1569	NA	BA_3113	BC_3081	BCE_3134	NA	NT02BT3073	BcerKBAB4_2891	NT03BC0223	BH1034		YhjR	BG13084	Bsu1061	InnerCoat	145	0	0	Yes
YirY	BG13088		BG13088	Bmo1955	RBAM_010820	NT03BL1227	BPUM_0996	BA_2360	BC_2296	BCE_2391	BCE33L2122	NT02BT2309	BcerKBAB4_2167	NA	BH2776		YirY	BG13088	Bsu1065		1130	0.02	0.0123894	Unclear
YisJ	BG13097		BG13097	Bmo1958	NA	NT03BL1235	BPUM_1005	NA	NA	NA	NA	NA	NA	NA	NA		YisJ	BG13097	Bsu1074		307	0	0	Yes
YisY	BG13104		BG13104	Bmo1973	NA	NT03BL2355	NA	BA_5030	BC_4774	BCE_4929	BCE33L4530	NT02BT4777	BcerKBAB4_4606	NA	BH3908		YisY	BG13104	Bsu1090	InnerCoat	268	0	0	Yes
YjbX (CotO)	BG13153		BG13153	Bmo2053	RBAM_011740	NT03BL1342	BPUM_1102	BA_1233	BC_1217	BCE_1340	BCE33L1114	NT02BT1267	BcerKBAB4_1127	NA	NA		YjbX (CotO)	BG13153	Bsu1174	InnerOuterCoat	227	0	0.488987	No
YjdH	BG13180		BG13180	Bmo2095	NA	NA	NA	NA	NA	NA	NA	NA	NA	NA	NA		YjdH	BG13180	Bsu1206		134	0	0	Unclear
YkuD	BG13288		BG13288	NA	RBAM_013830	NT03BL1698	BPUM_1301	BA_5274	BC_5027	BCE_5172	BCE33L4762	NT02BT5037	BcerKBAB4_4858	NT03BC4002	BH0811		YkuD	BG13288	Bsu1406		164	0	0	Unclear
YkvP	BG13318		BG13318	NA	NA	NT03BL1568	BPUM_1158	NA	NA	NA	NA	NA	NA	NA	NA		YkvP	BG13318	Bsu1380		399	0.04	0	Unclear
YlbD	BG13356		BG13356	Bmo2388	RBAM_014830	NT03BL1804	BPUM_1389	BA_4146	BC_3936	BCE_3983	BCE33L3696	NT02BT3919	BcerKBAB4_3763	NT03BC2710	BH2601		YlbD	BG13356	Bsu1499	OuterCoat	132	0.15	0.265152	No
YmaG	BG13415		BG13415	NA	NA	NT03BL2062	BPUM_1622	BA_0626	BC_3992	BCE_4042	BCE33L0537	NT02BT0648	BcerKBAB4_3821	NT03BC1076	BH1451		YmaG	BG13415	Bsu1732	InnerCoat	123	0.43	0	No
YnzH (CotU)	BG13471		BG13471	Bmo3214	NA	NT03BL1166	NA	NA	NA	NA	NA	NA	NA	NA	NA		YnzH (CotU)	BG13471	Bsu1768	OuterCoat	86	0.13	0	No
YoaN (OxdD)	BG13484		BG13484	NA	RBAM_020670	NT03BL3468	BPUM_2904	NA	BC_1031	BCE_1819	BCE33L1568	NA	NA	NT03BC0960	NA		YoaN (OxdD)	BG13484	Bsu1866	OuterCoat	392	0	0	Yes
YobN	BG13506		BG13506	Bmo3096	NA	NT03BL2036 NT03BL2037	NA	BA_1924	BC_1925	BCE_2008	BCE33L1742	NT02BT1930	BcerKBAB4_1799	NA	NA		YobN	BG13506	Bsu1901		446	0	0	Unclear
YodI	BG13537		BG13537	NA	RBAM_019400	NT03BL2411	BPUM_1882	BA_3640	BC_3582	BCE_3599	BCE33L3289	NT02BT3570	BcerKBAB4_3268	NT03BC1795	NA		YodI	BG13537	Bsu1960	InnerCoat	83	0.27	0	No
SafA	BG13781		BG13781	Bmo2673	RBAM_024890	NT03BL3093	BPUM_2424	BA_4659	BC_4420	BCE_4512	BCE33L4172	NT02BT4420	BcerKBAB4_4273	NT03BC1781	BH1221		SafA	BG13781	Bsu2780	InnerCoat	387	0.16	0.129199	Yes
YtaA (CotI)	BG13821		BG13821	NA	NA	NA	NA	NA	NA	NA	NA	NA	NA	NA	BH2306		YtaA (CotI)	BG13821	Bsu3087	OuterCoat	357	0	0	Unclear
YtaB	BG13822		BG13822	NA	RBAM_027830	NT03BL3511	BPUM_2723	BA_3179	BC_3136	BCE_3183	NA	NT02BT3151	NA	NA	NA		YtaB	BG13822	Bsu3088		155	0.1	0	Unclear
YusA	BG14013		BG14013	NA	RBAM_029810	NT03BL3661	BPUM_2930	BA_5219	BC_4984	BCE_5122	BCE33L4708	NT02BT4982	BcerKBAB4_4806	NT03BC3379	BH3479		YusA	BG14013	Bsu3269	OuterCoat	274	0	0	Unclear
YutH	BG14044		BG14044	Bmo153	RBAM_029380	NT03BL3617	BPUM_2890	BA_5188	BC_4954	BCE_5088	BCE33L4680	NT02BT4949	BcerKBAB4_4773	NT03BC3335	BH3423		YutH	BG14044	Bsu3224	InnerCoat	339	0	0	Yes
YuzC	BG14052		BG14052	NA	RBAM_028810	NT03BL3561	BPUM_2842	NA	NA	NA	NA	NA	NA	NA	NA		YuzC	BG14052	Bsu3168	InnerCoat	122	0	0	Yes
Note:
NA means not available.

## Sheet: backup
id		BGcoat	Bce79	Bce87	Bce3L	bce.sum	CoatLocation		NumOfSpecies	PAML	Outgroups	ConsistencywithSpceTree	Note	CheckAlignment	MEGA.030710	Comparison.121208blastp.vs.021110psiblast.profiles	NumOfPsiHits	NumOfPSI.GenomeHits	coat(psi)	Clade	source	Bsu	Bmo	Bam	Bli	Bpu	Ban	Bce	Bce79	Bce87	Bce3L	bce.sum		Bth	Bwe	Bcl	Bha	Profile11	110808Change	id	NCBI	CoatLocation	Gene	id2	len	xnuLen	xnuFraction
BG10012		BG10012	NA	NA	BCE33L2830	1			10	NO		weird	multiple duplication	very poor		Bcl , more hits	27	10	BG10012		ids.tab	BG10012 BG11595 BG13779 BG13780	Bmo3201	RBAM_005880 RBAM_009440 RBAM_037610	NT03BL2052 NT03BL4618	BPUM_0868	BA_3121	NA	NA	NA	BCE33L2830	1		NT02BT3082	NA	NA	BH3888			BG10012	BG10012		CotF	BG10012	160	14	0.09
BG10022		BG10022	NA	NA	NA	0	InnerCoat		1	NO				skip		same profile	1	1	BG10022		ids.tab	BG10022	NA	NA	NA	NA	NA	NA	NA	NA	NA	0		NA	NA	NA	NA			BG10022	BG10022	InnerCoat	YybI	BG10022	262	36	0.14
BG10106		BG10106	BC_0047	BCE_0040	BCE33L0038	3			11	YES	Bha, Bcl	nice		good		same profile	13	13	BG10106		ids.tab	BG10106	Bmo2616	RBAM_000520	NT03BL0059	BPUM_0027	BA_0040	BC_0047	BC_0047	BCE_0040	BCE33L0038	3		NT02BT0050	BcerKBAB4_0037	NT03BC0085	BH0058	Y		BG10106	BG10106		YabG	BG10106	290	13	0.05
BG10275		BG10275	BC_1509	BCE_1636	BCE33L1391	3	InnerLine		11	YES	Bha, Bcl			good		same profile	13	13	BG10275		ids.tab	BG10275	Bmo2839	RBAM_020960	NT03BL2566	BPUM_2011	BA_1530	BC_1509	BC_1509	BCE_1636	BCE33L1391	3		NT02BT1543	BcerKBAB4_1433	NT03BC2159	BH1645	Y		BG10275	BG10275	InnerLine	SpoIVA	BG10275	492	14	0.03
BG10346		BG10346	BC_4467	BCE_4551	BCE33L4204	3	InnerCoat		10	YES	Bha, Bcl			good		same, bmo	25	13	BG10346		ids.tab	BG10346	NA	RBAM_025170	NT03BL3125	BPUM_2452	BA_4692	BC_4467	BC_4467	BCE_4551	BCE33L4204	3		NT02BT4452	BcerKBAB4_4305	NT03BC2990	BH3042			BG10346	BG10346	InnerCoat	SpoVID	BG10346	575	140	0.24
BG10347		BG10347	BC_4466	BCE_4550	BCE33L4203	3	InnerCoat		11	YES	Bha, Bcl	OneOutlier	Remove BPUM_2890	fair		same profile, more hits	29	13	BG10347		ids.tab.curated	BG10347	Bmo2699	RBAM_025160	NT03BL3124	BPUM_2451	BA_4691	BC_4466	BC_4466	BCE_4550	BCE33L4203	3		NT02BT4451	BcerKBAB4_4304	NT03BC2987	BH3040	Y		BG10347	BG10347	InnerCoat	YsxE	BG10347	341	0	0
BG10490		BG10490	BC_1830	BCE_A0212	NA	2	OuterCoat		10	YES	Bha	Bcl has problem and is removed; repeats	Remove NT03BC3017	fair		Bcl, similar	12	12	BG10490		ids.tab.curated	BG10490	Bmo15	RBAM_006700	NT03BL0713	BPUM_0542	BA_1902	BC_1830	BC_1830	BCE_A0212	NA	2		NT02BT1906	BcerKBAB4_1765	NA	BH2082			BG10490	BG10490	OuterCoat	CotA	BG10490	513	0	0
BG10491		BG10491	NA	NA	NA	0	OuterLine		6	NO			no outgroup, but good annotations	Poor, 28% xnu repeats		same, bmo	21	9	BG10491		ids.tab	BG10491	NA	RBAM_033200 RBAM_033210	NA	NA	BA_0357	BC_0390	NA	NA	NA	0		NT02BT0408	BcerKBAB4_0335	NA	NA			BG10491	BG10491	OuterLine	CotB	BG10491	380	110	0.29
BG10492									3	NO	none	need more seq	repeats	fair, repeats		less hits??	0	0			ids.tab	BG10492	Bmo2091	NA	NT03BL2492	NA	NA	NA						NA	NA	NA	NA			BG10492	BG10492	OuterCoat	CotC	BG10492	118	11	0.09
BG10493		BG10493	BC_1560	BCE_1687	BCE33L1438	3	InnerCoat		10	YES	Bha, Bcl			good		Bpu, 2 more hits	15	13	BG10493		ids.tab	BG10493	Bmo2896	RBAM_020350	NT03BL2496	NA	BA_1581	BC_1560	BC_1560	BCE_1687	BCE33L1438	3		NT02BT1591	BcerKBAB4_1481	NT03BC3633	BH1767			BG10493	BG10493	InnerCoat	CotD	BG10493	75	0	0
BG10494		BG10494	BC_3770	BCE_3804	BCE33L3529	3	MiddleLine		11	YES	Bha, Bcl			good(short Bmo)		same profile	13	13	BG10494		ids.tab	BG10494	Bmo3297	RBAM_016870	NT03BL2026	BPUM_1607	BA_3906	BC_3770	BC_3770	BCE_3804	BCE33L3529	3		NT02BT3754	BcerKBAB4_3541	NT03BC2506	BH2370	Y		BG10494	BG10494	MiddleLine	CotE	BG10494	181	18	0.1
BG10495		BG10495	NA	NA	NA	0	InnerCoat		1	NO				poor, repeat hit?	same, no hit	Bpu, 1 more hit	2	2	BG10495		ids.tab	BG10495	NA	NA	NA	NA	NA	NA	NA	NA	NA	0		NA	NA	NA	NA			BG10495	BG10495	InnerCoat	CotT(YabG)	BG10495	107	41	0.38
BG10496		BG10496	NA	NA	NA	0			5	YES	Bha		no cereus	fair, repeats	same, no bce hit	*BCE, more spec	18	10	BG10496		ids.tab	BG10496	Bmo2056	RBAM_011790	NT03BL1349	BPUM_1108	NA	NA	NA	NA	NA	0		NA	NA	NA	NA			BG10496	BG10496		CotV	BG10496	128	0	0
BG10497		BG10497	BC_2873	BCE_2908	BCE33L2604	3	OuterCoat		8	YES	Bha, Bcl			poor,repeats		same profile	10	10	BG10497		ids.tab	BG10497	Bmo2055	RBAM_011780	NT03BL1348	BPUM_1107	NA	BC_2873	BC_2873	BCE_2908	BCE33L2604	3		NA	NA	NT03BC2860	BH2191			BG10497	BG10497	OuterCoat	CotW	BG10497	105	40	0.38
BG10498		BG10499-BG10498	BC_1218 BC_1222	BCE_1345	BCE33L1115 BCE33L1119	3	NA		7	YES	none		classic duplication	good		same profile	20	10	BG10499-BG10498		ids.tab	BG10498	NA	RBAM_011760	NT03BL1345	BPUM_1105	BA_1234	BC_1218	BC_1218 BC_1222	BCE_1345	BCE33L1115 BCE33L1119	3		NT02BT1268	BcerKBAB4_1128	NA	NA			BG10498	BG10498	OuterCoat	CotY	BG10498	162	0	0
BG10499									7	YES	none		classic duplication	good		same profile	20	10	BG10499-BG10498		ids.tab	BG10499	NA	RBAM_011750	NT03BL1343	BPUM_1103	BA_1238	BC_1222						NT02BT1272	BcerKBAB4_1132	NA	NA			BG10499	BG10499	OuterCoat	CotZ	BG10499	148	0	0
BG10500		BG10500	BC_2874	BCE_2907	BCE33L2603	3	OuterCoat		8	YES	Bha, Bcl		Remove BPUM_1108, RBAM01190	poor, repeats	same	same profile, more hits	18	10	BG10500		ids.tab.curated	BG10500	Bmo2054	RBAM_011770	NT03BL1346	BPUM_1106	NA	BC_2874	BC_2874	BCE_2907	BCE33L2603	3		NA	NA	NT03BC2859	BH2192			BG10500	BG10500	OuterCoat	CotX	BG10500	172	69	0.4
BG10608		BG10608	BC_5391	BCE_5520	BCE33L5089	3	OuterCoat		10	YES	Bha, Bcl?		Rm RBAM02400, NT03BL2502	good		same, 1 more hits	13	12	BG10608		ids.tab.curated	BG10608	NA	RBAM_035170	NT03BL4247	BPUM_3438	BA_5641	BC_5391	BC_5391	BCE_5520	BCE33L5089	3		NT02BT5378	BcerKBAB4_5184	NT03BC4431	BH3827			BG10608	BG10608	OuterCoat	YwdL (GerQ)	BG10608	181	31	0.17
BG10776		BG10776	NA	NA	NA	0			4	NO	Bha,Bcl			good, short seq		fewer hits??	0	0	BG10776		ids.tab	BG10776	NA	RBAM_015640	NA	BPUM_1480	NA	NA	NA	NA	NA	0		NA	NA	NA	BH2501			BG10776	BG10776		SpoVM	BG10776	26	0	0
BG10946		BG10946	BC_3963	NA	BCE33L3723	2	OuterCoat		11	YES	Bha,Bcl	nice		good		same profile	12	12	BG10946		ids.tab	BG10946	Bmo66	RBAM_028330	NT03BL3496	BPUM_2792	BA_4173	BC_3963	BC_3963	NA	BCE33L3723	2		NT02BT3948	BcerKBAB4_3789	NT03BC2509	BH3970	Y		BG10946	BG10946	OuterCoat	Tgl	BG10946	245	0	0
BG11017		BG11017	NA	NA	NA	0	OuterCoat		3	NO			Rm Bwe	good,repeats	*BCE repeats?	*BCE, more spec	8	8	BG11017		ids.tab	BG11017	NA	RBAM_033230	NT03BL1236	NA	NA	NA	NA	NA	NA	0		NA	NA	NA	NA		110808	BG11017	BG11017	OuterCoat	CotG	BG11017	195	0	0
BG11172		BG11172	BC_5390	BCE_5519	BCE33L5088	3	OuterCoat		10	YES	Bha,Bcl	good	Rm BPUM1272	good,repeats?ER?		same, bmo	43	13	BG11172		ids.tab.curated	BG11172	NA	RBAM_002920	NT03BL0347	BPUM_0256	BA_5640	BC_5390	BC_5390	BCE_5519	BCE33L5088	3		NT02BT5377	BcerKBAB4_5183	NT03BC4429	BH3826			BG11172	BG11172	OuterCoat	CwlJ	BG11172	142	0	0
BG11187		BG11187	BC_0872	BCE_0945	BCE33L0753	3			11	YES	Bha,Bcl	good	RM Bwe0348 NT03BL2738	good		same profile, more hits	62	13	BG11187		ids.tab.curated	BG11187	Bmo1520	RBAM_003780	NT03BL0429	BPUM_0340	BA_0855	BC_0872	BC_0872	BCE_0945	BCE33L0753	3		NT02BT0896	BcerKBAB4_0759	NA	BH0170			BG11187	BG11187		YckK	BG11187	268	30	0.11
BG11193		BG11193	NA	NA	NA	0			4	NO				good		same profile	4	4	BG11193		ids.tab	BG11193	Bmo2951	RBAM_019620	NA	BPUM_1896	NA	NA	NA	NA	NA	0		NA	NA	NA	NA			BG11193	BG11193		CgeA	BG11193	133	0	0
BG11194		BG11194	NA	BCE_3202	BCE33L2891 BCE33L4980	2			7	NO	Bha		Remove BA5516	poor,repeats		*bce conflict	14	9	BG11194		ids.tab.curated	BG11194	Bmo2950	RBAM_019630	NA	BPUM_1897	NA	NA	NA	BCE_3202	BCE33L2891 BCE33L4980	2		NT02BT3171	NA	NA	BH2839			BG11194	BG11194		CgeB	BG11194	317	0	0
BG11195		BG11195	NA	NA	NA	0			4	NO				good, repeats		same profile	4	4	BG11195		ids.tab	BG11195	Bmo2952	RBAM_019610	NA	BPUM_1895	NA	NA	NA	NA	NA	0		NA	NA	NA	NA			BG11195	BG11195		CgeC	BG11195	101	23	0.23
BG11196		BG11196	NA	NA	NA	0			6	?	Bha	repeats?poor alignment	Remove NT02BT3430 BG13263	poor, repeat hit?		*BCE,more spec, more hits	109	13	BG11196		ids.tab.curated	BG11196	Bmo2953	RBAM_019600	NT03BL0848	BPUM_1894	NA	NA	NA	NA	NA	0		NA	NA	NA	BH3373			BG11196	BG11196		CgeD	BG11196	426	0	0
BG11197		BG11197	BC_2920	NA	NA	1				?		?? poor alignment due to repeats?		poor		similar, more spec hits	106	13	BG11197		ids.tab	BG10027 BG11197	Bmo2955	RBAM_019590	NT03BL2432	NA	BA_2935	BC_2920	BC_2920	NA	NA	1		NT02BT2067	BcerKBAB4_0497	NT03BC0337	NA			BG11197	BG11197		CgeE	BG11197	259	0	0
BG11380		BG11380	NA	NA	NA	0	InnerCoat		1	NO				fair		**bce,bsu, more spec & hits	20	13	BG11380		ids.tab	BG11380	NA	NA	NA	NA	NA	NA	NA	NA	NA	0		NA	NA	NA	NA			BG11380	BG11380	InnerCoat	CotS	BG11380	351	0	0
BG11381		BG11381	NA	BCE_4907	BCE33L4513	2	InnerCoat		4	NO			reasonable alignment	fair	rm BA_5012, BcerKBAB4_4589	**bsu, more spec & hits	111	13	BG11381		ids.tab	BG11381	NA	NA	NA	NA	NA	NA	NA	BCE_4907	BCE33L4513	2		NA	NA	NA	BH2305			BG11381	BG11381	InnerCoat	CotSA	BG11381	377	0	0
BG11382		BG11382	NA	BCE_4963 BCE_5160	BCE33L2684	2	OuterCoat		?	NO				poor,repeats	rm BA_0799	*BCE, more spec	17	7	BG11382		ids.tab	BG11382	NA	NA	NA	NA	BA_0799	NA	NA	BCE_4963 BCE_5160	BCE33L2684	2		NA	NA	NA	NA			BG11382	BG11382	OuterCoat	YtxO	BG11382	143	23	0.16
BG11448		BG11448	BC_1559	BCE_1686	BCE33L1437	3	InnerCoat		10	YES	Bha, Bcl	fair		poor,repeats		same profile	12	12	BG11448		ids.tab	BG11448	NA	RBAM_020400	NT03BL2502	BPUM_1958	BA_1580	BC_1559	BC_1559	BCE_1686	BCE33L1437	3		NT02BT1590	BcerKBAB4_1480	NT03BC2454	BH2273			BG11448	BG11448	InnerCoat	YppG	BG11448	125	0	0
BG11609		BG11609	BC_1600	BCE_1717	BCE33L1472	3			10	YES			BG11609 wrong ATG?	good		same profile, more hits	23	12	BG11609		ids.tab	BG11609	Bmo2921	RBAM_020110	NT03BL2472	BPUM_1933	BA_1626	BC_1600	BC_1600	BCE_1717	BCE33L1472	3		NT02BT1636	BcerKBAB4_1514	NA	BH2282			BG11609	BG11609		YpeP	BG11609	120	0	0
BG11666		BG11666	BC_4281	BCE_4363	BCE33L4033	3	InnerCoat		11	YES	Bha,Bcl	nice		good		same profile	13	13	BG11666		ids.tab	BG11666	Bmo1156	RBAM_023430	NT03BL2857	BPUM_2245	BA_4507	BC_4281	BC_4281	BCE_4363	BCE33L4033	3		NT02BT4279	BcerKBAB4_4136	NT03BC1953	BH1387	Y		BG11666	BG11666	InnerCoat	YqfT (CotN)	BG11666	84	0	0
BG11791		BG11791-BG13097	BC_2031	BCE_2115	BCE33L1852	3	NA		7	?	?	duplication.	need more sequence	nice		*bsu, more spec	14	11	BG11791-BG13097		ids.tab	BG11791	Bmo514	RBAM_033220	NA	NA	BA_2046	BC_2031	BC_2031	BCE_2115	BCE33L1852	3		NT02BT2030	BcerKBAB4_1896	NA	NA			BG11791	BG11791	InnerOuterCoat	CotH	BG11791	362	0	0
BG11799		BG11799	BC_0823	NA	NA	1	InnerCoat		runtime bug!	?		too many repeats!	check alignment	horrible		similar, bmo, bpu	10	10	BG11799		ids.tab.curated	BG11799	NA	RBAM_007240	NT03BL1213	NA	BA_0805	BC_0823	BC_0823	NA	NA	1		NT02BT0851	BcerKBAB4_0718	NA	NA			BG11799	BG11799	InnerCoat	CotJA	BG11799	82	0	0
BG11800		BG11800	BC_0822	BCE_0896	BCE33L0702	3			7	YES	none			nice		same profile	9	9	BG11800		ids.tab	BG11800	NA	RBAM_007250	NT03BL1214	NA	BA_0804	BC_0822	BC_0822	BCE_0896	BCE33L0702	3		NT02BT0850	BcerKBAB4_0717	NA	NA			BG11800	BG11800		CotJB	BG11800	100	11	0.11
BG11801		BG11801	BC_0821	BCE_0895	BCE33L0701	3	InnerCoat		10	YES	?	weid outgroups	BPUM1305 is horizontally transferred?	Good,real horizontal transfer?		same, more hits	31	13	BG11801		ids.tab	BG11801	NA	RBAM_007260	NT03BL1215	BPUM_1305	BA_0803	BC_0821	BC_0821	BCE_0895	BCE33L0701	3		NT02BT0849	BcerKBAB4_0716	NT03BC1364	BH1069			BG11801	BG11801	InnerCoat	CotJC	BG11801	189	0	0
BG11811		BG11811	BC_0545	BCE_0601	BCE33L0454	3	InnerCoat		11	YES	Bha, Bcl			good, need manual changes		same, more hits	15	13	BG11811		ids.tab	BG11811	Bmo1795	RBAM_009200	NT03BL1007	BPUM_0844	BA_0546	BC_0545	BC_0545	BCE_0601	BCE33L0454	3		NT02BT0566	BcerKBAB4_0461	NT03BC1685	BH1022	Y		BG11811	BG11811	InnerCoat	YhbB	BG11811	311	0	0
BG11822		BG11822	BC_3621	BCE_3640	BCE33L3323	3	OuterCoat		8	YES	Bcl			good, Bmo wrong ATG		same,bha	19	12	BG11822		ids.tab	BG11822	Bmo3184	RBAM_017770	NT03BL2146	NA	BA_3681	BC_3621	BC_3621	BCE_3640	BCE33L3323	3		NT02BT3609	BcerKBAB4_3307	NT03BC2453	BH2272			BG11822	BG11822	OuterCoat	CotM	BG11822	130	0	0
BG11881		BG11881	BC_3534	BCE_3549	BCE33L3244	3	InnerCoat			??	Bcl	Long branch attraction?	check alignment, remove RBAM036540	Poor, repeats, but good cereus group		similar, bpu	21	12	BG11881		ids.tab	BG11881	NA	RBAM_036530 RBAM_036540	NT03BL3317	NA	BA_3589	BC_3534	BC_3534	BCE_3549	BCE33L3244	3		NT02BT3522	BcerKBAB4_3237	NT03BC0453	NA			BG11881	BG11881	InnerCoat	YxeE	BG11881	121	34	0.28
BG12167		BG12167	BC_2203	BCE_2279	BCE33L2032	3			5	YES		BG duplication?(NO) poor alignment	need more sequences	Fair , EE(Q) repeats,		*bsu, more spec & hits	21	12	BG12167		ids.tab	BG12167 BG13526	NA	RBAM_007940	NA	BPU1957	BA_2250	BC_2203	BC_2203	BCE_2279	BCE33L2032	3		NT02BT2207	BcerKBAB4_2073	NT03BL2632	BH0480			BG12167	BG12167		CotP	BG12167	143	0	0
BG12181		BG12181	BC_0429	BCE_0497	BCE33L0359	3			8	YES	none			good,		similar, bcl, bha	40	13	BG12181		ids.tab	BG12181	Bmo1338	RBAM_013100	NT03BL2053	NA	BA_0385	BC_0429	BC_0429	BCE_0497	BCE33L0359	3		NT02BT0445	BcerKBAB4_0366	NA	NA			BG12181	BG12181		YdhD	BG12181	439	0	0
BG12231		BG12231	BC_0412 BC_1297 BC_2955	BCE_0479 BCE_1410	BCE33L1190	3				?	?	poor align, repeats?		poor align		*bpu, bli, bcl, bha	57	13	BG12231		ids.tab	BG12231	Bmo726	RBAM_009070	NA	NA	BA_1309	BC_0412	BC_0412 BC_1297 BC_2955	BCE_0479 BCE_1410	BCE33L1190	3		NT02BT1332	BcerKBAB4_0351	NA	NA			BG12231	BG12231		YgaK	BG12231	367	14	0.04
BG12236		BG12236	BC_0544	BCE_0600	BCE33L0453	3			11	YES	Bha, Bcl	good		nice		same profile	14	13	BG12236		ids.tab	BG12236	Bmo1794	RBAM_009190	NT03BL1006	BPUM_0845	BA_0545	BC_0544	BC_0544	BCE_0600	BCE33L0453	3		NT02BT0565	BcerKBAB4_0460	NT03BC1682	BH1020	Y		BG12236	BG12236		YhbA	BG12236	435	20	0.05
BG12251		BG12251	BC_4006	NA	NA	1	OuterCoat		8	YES	none			good within clades		*bwe	19	11	BG12251		ids.tab	BG12251	Bmo2321	RBAM_014010	NT03BL1720	BPUM_1322	BA_1663	BC_1630	BC_4006	NA	NA	1		NT02BT1676	BcerKBAB4_1549	NA	NA			BG12251	BG12251	OuterCoat	YknT	BG12251	321	0	0
BG12335		BG12335	NA	NA	NA	0	InnerCoat		1	NO				poor		same profile	1	1	BG12335		ids.tab	BG12335	NA	NA	NA	NA	NA	NA	NA	NA	NA	0		NA	NA	NA	NA			BG12335	BG12335	InnerCoat	YsnD	BG12335	111	25	0.23
BG12423		BG12423	NA	NA	NA	0	OuterCoat		2					Excellent, why so few hits?		same profile	2	2	BG12423		ids.tab	BG12423	NA	RBAM_005540	NA	NA	NA	NA	NA	NA	NA	0		NA	NA	NA	NA			BG12423	BG12423	OuterCoat	YvdO (CotR)	BG12423	320	0	0
BG12424		BG12424	NA	NA	NA	0	OuterCoat		3				Rem BC	good, why?		*bce, bsu, more spec	51	13	BG12424		ids.tab	BG12424	NA	RBAM_005580	NA	NA	NA	NA	NA	NA	NA	0		NA	BcerKBAB4_1637	NA	NA		110808Change	BG12424	BG12424	OuterCoat	YvdP (CotQ)	BG12424	447	0	0
BG12512		BG12512	NA	NA	NA	0				YES	Bha	no cereus	Bli duplication?	poor,repeats?		same profile, more hits	19	7	BG12512		ids.tab	BG12512	Bmo533	RBAM_033430	NT03BL2347 NT03BL2874 NT03BL4304	BPUM_3545	NA	NA	NA	NA	NA	0		NA	NA	NA	BH2346			BG12512	BG12512		YwqH	BG12512	140	0	0
BG13000		BG13000	BC_0886	BCE_0960	BCE33L0775	3	InnerCoat		11	YES	Bha, Bcl	nice		good		same profile, more hits	107	13	BG13000		ids.tab	BG13000	Bmo1879	RBAM_010060	NT03BL1125	BPUM_0929	BA_0870	BC_0886	BC_0886	BCE_0960	BCE33L0775	3		NT02BT0910	BcerKBAB4_0775	NT03BC1743	BH1151	Y		BG13000	BG13000	InnerCoat	YhaX	BG13000	288	32	0.11
BG13035		BG13035	BC_0878	BCE_0951	BCE33L0759	3			10	YES	Bha	nice		fair, but good in clades		same profile, more hits	25	12	BG13035		ids.tab	BG13035	Bmo1874	RBAM_010010	NT03BL1121	BPUM_0926	BA_0861	BC_0878	BC_0878	BCE_0951	BCE33L0759	3		NT02BT0902	BcerKBAB4_0765	NA	BH1147			BG13035	BG13035		YheC	BG13035	363	9	0.03
BG13036		BG13036	BC_0877	BCE_0950 BCE_0951	BCE33L0758 BCE33L0759	3	InnerCoat		10	YES	Bha	good	Rm NT02BT0902, BH1145	good in clades		same profile, more hits	25	12	BG13036		ids.tab.curated	BG13036	Bmo1873	RBAM_010000	NT03BL1120	BPUM_0925	BA_0860	BC_0877	BC_0877	BCE_0950 BCE_0951	BCE33L0758 BCE33L0759	3		NT02BT0901	BcerKBAB4_0764	NA	BH1146			BG13036	BG13036	InnerCoat	YheD	BG13036	453	0	0
BG13084		BG13084	BC_3081	BCE_3134	NA	2	InnerCoat		10	YES	Bha, Bcl	ancient duplication?Probably		good, Bmo wrong ATG		same profile, more hits	14	11	BG13084		ids.tab	BG13084	Bmo1951	RBAM_010770	NT03BL1221 NT03BL1569	NA	BA_3113	BC_3081	BC_3081	BCE_3134	NA	2		NT02BT3073	BcerKBAB4_2891	NT03BC0223	BH1034			BG13084	BG13084	InnerCoat	YhjR	BG13084	145	0	0
BG13088		BG13088	BC_2296	BCE_2391 BCE_5630	BCE33L2122	3			10	YES	Bha	addition BG?	RM BG10663?Y	fair in clades		similar, bcl	67	13	BG13088		ids.tab.curated	BG13088	Bmo1955	RBAM_010820	NT03BL1227	BPUM_0996	BA_2360	BC_2296	BC_2296	BCE_2391 BCE_5630	BCE33L2122	3		NT02BT2309	BcerKBAB4_2167	NA	BH2776			BG13088	BG13088		YirY	BG13088	1130	22	0.02
BG13097									5	?	?	duplication.	need more sequence	nice		*bsu, more spec	14	11	BG11791-BG13097		ids.tab	BG13097	Bmo1958	NA	NT03BL1235	BPUM_1005	NA	NA						NA	NA	NA	NA			BG13097	BG13097		YisJ	BG13097	307	0	0
BG13104		BG13104	BC_4774	BCE_4929	BCE33L4530	3	InnerCoat		8	YES	Bha	good		Good in clades		similar, bam, bpu	169	13	BG13104		ids.tab	BG13104	Bmo1973	NA	NT03BL2355	NA	BA_5030	BC_4774	BC_4774	BCE_4929	BCE33L4530	3		NT02BT4777	BcerKBAB4_4606	NA	BH3908			BG13104	BG13104	InnerCoat	YisY	BG13104	268	0	0
BG13153		BG13153	BC_1217	BCE_1340	BCE33L1114	3	InnerOuterCoat		9	YES	none		RM NT03BL2896	poor due to repeats		same profile	12	11	BG13153		ids.tab.curated	BG13153	Bmo2053	RBAM_011740	NT03BL1342	BPUM_1102	BA_1233	BC_1217	BC_1217	BCE_1340	BCE33L1114	3		NT02BT1267	BcerKBAB4_1127	NA	NA			BG13153	BG13153	InnerOuterCoat	YjbX (CotO)	BG13153	227	0	0
BG13180		BG13180	NA	NA	NA	0			2	NO				Excellent,		same profile	2	2	BG13180		ids.tab	BG13180	Bmo2095	NA	NA	NA	NA	NA	NA	NA	NA	0		NA	NA	NA	NA			BG13180	BG13180		YjdH	BG13180	134	0	0
BG13288		BG13288	BC_5027	BCE_5172	BCE33L4762	3			10	YES	Bha, Bcl		RM BG11731, NT03BC2014	good in clades		same profile, more hits	28	12	BG13288		ids.tab.curated	BG13288	NA	RBAM_013830	NT03BL1698	BPUM_1301	BA_5274	BC_5027	BC_5027	BCE_5172	BCE33L4762	3		NT02BT5037	BcerKBAB4_4858	NT03BC4002	BH0811			BG13288	BG13288		YkuD	BG13288	164	0	0
BG13318		BG13318	NA	NA	NA	0			2	NO				poor		*bsu,bce, many more	58	12	BG13318		ids.tab	BG13318	NA	NA	NT03BL1568	BPUM_1158	NA	NA	NA	NA	NA	0		NA	NA	NA	NA			BG13318	BG13318		YkvP	BG13318	399	14	0.04
BG13356		BG13356	BC_3936	BCE_3983	BCE33L3696	3	OuterCoat		11	YES	Bha, Bcl	nice		Excellent,		same profile	13	13	BG13356		ids.tab	BG13356	Bmo2388	RBAM_014830	NT03BL1804	BPUM_1389	BA_4146	BC_3936	BC_3936	BCE_3983	BCE33L3696	3		NT02BT3919	BcerKBAB4_3763	NT03BC2710	BH2601	Y		BG13356	BG13356	OuterCoat	YlbD	BG13356	132	20	0.15
BG13415		BG13415	BC_3992	BCE_3763 BCE_4042	BCE33L0537 BCE33L3750	3	InnerCoat		9	?		totally weird		horrible, repeats		*bmo, bam, more hits	40	13	BG13415		ids.tab	BG13415	NA	NA	NT03BL2062	BPUM_1622	BA_0626	BC_3992	BC_3992	BCE_3763 BCE_4042	BCE33L0537 BCE33L3750	3		NT02BT0648	BcerKBAB4_3821	NT03BC1076	BH1451		110808Change	BG13415	BG13415	InnerCoat	YmaG	BG13415	123	53	0.43
BG13471		BG13471-BG10492	NA	NA	NA	0	NA									fewer hits??	0	0	BG13471-BG10492			BG13471	Bmo3214	NA	NT03BL1166	NA	NA	NA	NA	NA	NA	0		NA	NA	NA	NA			BG13471	BG13471	OuterCoat	YnzH (CotU)	BG13471	86	11	0.13
BG13484		BG13484	BC_1031	BCE_1819	BCE33L1568	3	OuterCoat		5	?		totally weird		fair, but good in clades		*bce, more spec & hits	26	12	BG13484		ids.tab	BG13484	NA	RBAM_020670	NT03BL3468	BPUM_2904	NA	BC_1031	BC_1031	BCE_1819	BCE33L1568	3		NA	NA	NT03BC0960	NA		110808, to RBH	BG13484	BG13484	OuterCoat	YoaN (OxdD)	BG13484	392	0	0
BG13506		BG13506	BC_1925	BCE_2008	BCE33L1742	3			7	YES		negative distance in Bli seqs? These Bli genes should be merged.		Merge Bli genes		same profile, more hits	16	9	BG13506		ids.tab	BG13506	Bmo3096	NA	NT03BL2036 NT03BL2037	NA	BA_1924	BC_1925	BC_1925	BCE_2008	BCE33L1742	3		NT02BT1930	BcerKBAB4_1799	NA	NA			BG13506	BG13506		YobN	BG13506	446	0	0
BG13537		BG13537	BC_3582	BCE_2631 BCE_2715 BCE_3599	BCE33L2425 BCE33L3289	3	InnerCoat		9	YES	Bcl		Rm BC2687	poor, repeats, but good align in clades		same profile, more hits	16	11	BG13537		ids.tab.curated	BG13537	NA	RBAM_019400	NT03BL2411	BPUM_1882	BA_3640	BC_3582	BC_3582	BCE_2631 BCE_2715 BCE_3599	BCE33L2425 BCE33L3289	3		NT02BT3570	BcerKBAB4_3268	NT03BC1795	NA			BG13537	BG13537	InnerCoat	YodI	BG13537	83	22	0.27
BG13781		BG13781	BC_4420	BCE_4512	BCE33L4172	3	InnerCoat		11	YES	Bha, Bcl	good		fair, heavy repeats	same	same profile, more hits	38	13	BG13781		ids.tab	BG13781	Bmo2673	RBAM_024890	NT03BL3093	BPUM_2424	BA_4659	BC_4420	BC_4420	BCE_4512	BCE33L4172	3		NT02BT4420	BcerKBAB4_4273	NT03BC1781	BH1221	Y		BG13781	BG13781	InnerCoat	SafA	BG13781	387	60	0.16
BG13821		BG13821	NA	NA	NA	0	OuterCoat		2	NO		duplicaiton.		no xnu lcr		*BG14044	38	13	BG13821		ids.tab	BG13821	NA	NA	NA	NA	NA	NA	NA	NA	NA	0		NA	NA	NA	BH2306			BG13821	BG13821	OuterCoat	YtaA (CotI)	BG13821	357	0	0
BG13822		BG13822	BC_3136	BCE_3183	NA	2			7	YES	none	good		good, repeats		same profile	8	8	BG13822		ids.tab	BG13822	NA	RBAM_027830	NT03BL3511	BPUM_2723	BA_3179	BC_3136	BC_3136	BCE_3183	NA	2		NT02BT3151	NA	NA	NA			BG13822	BG13822		YtaB	BG13822	155	16	0.1
BG14013		BG14013	BC_4984	BCE_5122	BCE33L4708	3	OuterCoat		10	YES	Bha, Bcl	good	Rm BcerKBAB4 2592	good in clades		same profile, more hits	54	13	BG14013		ids.tab.curated	BG14013	NA	RBAM_029810	NT03BL3661	BPUM_2930	BA_5219	BC_4984	BC_4984	BCE_5122	BCE33L4708	3		NT02BT4982	BcerKBAB4_4806	NT03BC3379	BH3479			BG14013	BG14013	OuterCoat	YusA	BG14013	274	0	0
BG14044		BG14044	BC_4954	BCE_5088	BCE33L4680	3	InnerCoat		10	YES	Bha,Bcl	good	Rm NT03BC2987	good in clades, repeats		*BG13821	29	13	BG14044		ids.tab.curated	BG14044	Bmo153	RBAM_029380	NT03BL3617	BPUM_2890	BA_5188	BC_4954	BC_4954	BCE_5088	BCE33L4680	3		NT02BT4949	BcerKBAB4_4773	NT03BC3335	BH3423			BG14044	BG14044	InnerCoat	YutH	BG14044	339	0	0
BG14052		BG14052	NA	NA	NA	0	InnerCoat		4	?	none	need more seq		fair, repeats		same profile	5	5	BG14052		ids.tab	BG14052	NA	RBAM_028810	NT03BL3561	BPUM_2842	NA	NA	NA	NA	NA	0		NA	NA	NA	NA			BG14052	BG14052	InnerCoat	YuzC	BG14052	122	0	0
[truncated: 6 more columns]
